# Supplementary material for: Long-Term Observational Outcomes after Total Correction of Congenital Heart Disease in Korean Patients with Down Syndrome: A National Cohort Study
Source: Children (Basel). 2022 Aug 31;9(9):1329. doi: 10.3390/children9091329 (PMC9497944; doi:10.3390/children9091329)
Supplement: Supplementary file 1 [file children-09-01329-s001.zip]

Archive with 1 entries (1 files):
- children-1812650-supplementary.pdf
